# Supplementary material for: Intestinal Microbiota in Patients with Spinal Cord Injury
Source: PLoS One. 2016 Jan 11;11(1):e0145878. doi: 10.1371/journal.pone.0145878 (PMC4709077; doi:10.1371/journal.pone.0145878)
Supplement: S1 Fig — UMN: Upper motor neuron group (Group A, N = 15); LMN: Lower motor neuron group (Group B, N = 15); and H: Healthy controls (Group C, N = 10). (XLSX) [file pone.0145878.s001.xlsx]

## Sheet: Info on Groups
		N	Condition
SCI	Group A	15	UMN
SCI	Group B	15	LMN
Healthy	Group C	10	Controls

## Sheet: General Transposed Data 
OrigID	GroupID	Group	blautia	bifidobacterium	ruminococcus	faecalibacterium	subdoligranulum	roseburia	clostridium	streptococcus	collinsella	coprococcus	dorea	pseudobutyrivibrio	lactobacillus	oscillospira	bacteroides	enterococcus	sarcina	dialister	flavonifractor	alistipes	thalassospira	akkermansia	eubacterium	prevotella	anaerotruncus	escherichia	anaerostipes	anaerolinea	lachnospira	phascolarctobacterium	dermatophilus	parabacteroides	enterorhabdus	lactococcus	moryella	eggerthella	peptostreptococcus	catenibacterium	marvinbryantia	turicibacter	actinomyces	barnesiella	olsenella	adlercreutzia	weissella	mogibacterium	pantoea
P6	A1	A	19.1405	3.35634	5.44448	8.30816	7.79549	2.65913	18.9395	4.39911	9.90364	2.80275	6.3297	2.26135	0.431729	0.255904	0.195845	0.0861716	1.30389	0.0548365	0.406486	0.31074	0.0365577	0.0278535	0.287239	0.142749	0.139267	0.0182788	0.252422	0.47612	0.0470027	0.0844308	1.57807	0.0591886	0.0235014	0.0243718	0.205419	0.0400393	0.0443914	0.0678928	0.148842	0.233273	0.0565773	0.100969	0.0243718	0.428247	0.0191493	0.0139267	0.00609294
P8	A2	A	12.31	14.3516	6.89067	6.09475	2.46459	4.41232	6.60918	10.5144	2.82858	10.5338	3.29529	4.43416	1.20035	1.17284	0.739297	0.0978719	0.294425	0.0768416	1.11137	0.381781	2.58673	0.0234569	0.0420606	0.0242658	0.449725	0.665691	0.569436	0.221627	0.64466	0.678632	0.164198	0.195744	0.810476	0.859817	0.25479	0.0962542	0.123755	0.0509581	0.193317	0.0186037	0.0275012	0.0978719	0.011324	0.306557	0.0161772	0.00727973	0.00647087
P11	A3	A	11.3774	3.88913	6.88484	12.2289	6.43882	8.8222	9.6304	1.59648	6.3591	3.47129	4.18671	1.70025	0.198615	2.35382	2.95516	0.0762845	0.4419	0.597218	1.10647	1.47964	0.0350496	0.945652	0.355307	0.23229	0.658383	0.725733	0.305825	0.315447	0.0783462	0.0164939	0.755972	0.687935	3.10017	0.010996	0.114083	0.0247409	0.227479	0.0288644	0.17731	0.364241	0.136075	1.37656	0.230228	0.0192429	0.0178684	0.0274899	0.0137449
P18	A4	A	16.3665	16.9912	6.59597	5.83681	19.7659	10.0707	0.784655	5.56096	1.9344	4.01947	4.2223	1.26217	0.283959	0.544738	0.595735	0.113584	0.166898	0.0533148	0.275846	0.100834	0.0394066	0.0266574	0.0197033	0.0301344	0.110107	0.108948	0.399861	1.15554	0.0579509	0.0150672	0.0220213	0.068382	0.0139082	0.315253	0.367408	0.0266574	0.117061	0.142559	0.104312	0.0115902	0.0788132	0.0359295	0.0069541	0.598053	0.0301344	0.0185443	0.0127492
P20	A5	A	8.7003	33.4729	15.0529	4.80976	4.99285	1.51807	1.30257	1.32068	1.59435	3.65405	1.64489	1.18623	7.17269	1.64394	2.07876	0.111567	0.588347	0.343282	0.967865	2.54124	0.0791456	1.0451	0.137313	0.015257	0.154477	0.134452	0.522552	0.360446	0.130638	0.0209784	0.455802	0.0209784	0.0190712	0.0200248	0.0762849	0.34805	0.0686564	0.0257462	0.123009	0.270811	0.0190712	0.159245	0.00762849	0.0896348	0	0.00953562	0.00381425
P21	A6	A	10.4003	9.56284	15.9088	12.9511	6.77137	7.14904	2.30234	0.64007	0.589756	2.22082	2.74052	5.432	0.175144	4.19326	3.6812	0.089164	0.683379	1.31772	0.976346	3.02139	0.044582	0.0178328	0.52352	0.0184697	0.847058	0.296152	0.0821583	0.0770632	3.64999	0.16368	0.0929853	0.575108	0.0146484	0.0394869	0.178965	0.0878903	0.104449	0.0210172	0.176417	0.122919	0.0452189	0.0509509	0.00700574	0.18406	0.0216541	0.00636886	0.0229279
P25	A7	A	13.1827	18.5257	7.95842	6.57927	5.42979	10.7497	4.30449	3.1704	3.1715	3.82316	2.68028	3.03523	1.76158	3.09457	1.87037	0.1022	1.5352	0.509901	0.685729	0.79782	0.1022	0.215389	0.0791226	0.232972	0.294512	0.639574	0.302204	0.216488	0.274731	0.227478	0.0780237	0.611002	0.0197807	0.35825	0.117585	0.0175828	0.105497	0.0901119	0.328579	0.0747269	0.0923097	0.25605	0.854964	0.171432	0.129673	0.0109893	0.0219785
P28	A8	A	8.01372	4.80144	9.31625	12.4054	6.61989	11.1793	1.7261	2.09658	2.34074	6.92137	3.28234	2.8142	3.49466	1.79934	0.276006	0.0934173	0.26539	3.0764	0.989374	0.0297237	0.648613	0.0307852	0.25159	7.41606	0.256897	0.0997866	0.043524	0.134818	1.28661	0.0180465	0.161357	0.0106156	0.210189	0.0690014	0.107218	0.00955404	0.236728	0.343945	0.237789	0.0732476	0.0159234	0.554134	0.0371546	0.00849248	0.00636936	0.0127387	3.33754
P31	A9	A	7.04888	28.5813	8.10873	6.65157	3.12398	1.24226	4.02973	1.86705	4.3914	2.79586	1.02421	0.787286	17.2522	0.689793	2.66168	0.155151	0.645763	0.0649956	0.466501	0.612217	0.538835	0.290384	0.231678	0.0178214	0.538835	1.42047	0.271514	0.177166	0.0597541	0.322882	0.702372	0.402554	0.0754788	0.11846	0.0576574	0.0335461	0.0387877	0.0754788	0.0608024	0.178214	0.127895	0.11217	0.251596	0.0754788	0.0188697	0.0304012	0.0440293
P32	A10	A	7.89909	9.53397	8.52632	7.71906	2.09105	0.899308	12.0242	1.68132	5.32172	2.39001	0.71684	1.12739	1.85238	0.877314	2.3281	5.14903	10.5025	0.0887904	0.171879	0.514821	1.09318	2.64824	0.102638	0.0195502	0.270444	2.42504	0.184912	0.285921	0.311988	0.0195502	0.717655	0.255782	2.04625	0.0830883	0.0456171	0.021994	0.294882	1.03535	0.0610943	0.573472	0.184912	0.0928634	0.331539	0.0236231	0.0619089	2.0324	0.0513192
P33	A11	A	20.7493	0.392804	15.2744	10.3829	6.09433	10.9975	3.88603	3.67888	3.18152	6.5145	2.56105	2.86005	0.583344	0.544259	3.06817	0.123118	0.120186	0.0605818	0.582367	1.65427	0.0586275	0.0449478	0.424072	0.015634	0.406484	0.0293138	1.7002	0.399644	0.139729	0.07817	0.0664445	0.3332	0.0136798	0.388896	0.395736	0.460226	0.0361536	0.0664445	0.031268	0.039085	0.0693759	0.318543	0.00977125	0.07817	0.00586275	0.0146569	0.00977125
P36	A12	A	23.4786	8.98598	8.65048	2.04669	2.30965	1.7915	1.06868	30.2171	7.18931	2.80318	1.85627	2.07	0.446903	0.294049	0.299231	0.740952	0.128242	0.183943	0.191715	0.222804	0.0518148	0.111402	0.0919713	0.0194306	0.0738361	0.167103	0.696909	0.375657	0.0388611	0.0142491	0.10363	0.0764269	0.404156	0.288868	0.301821	0.225394	0.0673593	0.0608824	0.0531102	0.0712454	0.288868	0.0323843	0.00906759	0.205964	0.493536	0.00906759	0.024612
P39	A13	A	21.7292	1.31198	12.5921	10.7304	4.06604	8.81555	4.19247	4.59926	5.71609	4.99872	3.13244	4.51589	1.32023	2.70092	1.03346	0.0714626	0.313336	1.36329	0.868545	0.557042	0.0467255	0.0494741	0.125518	0.0430608	0.424195	0.251035	0.685308	0.459926	0.217136	0.0201561	0.0641331	0.578114	0.029318	0.0338989	0.26661	0.168578	0.0998644	0.0476417	0.349067	0.068714	0.138344	0.225382	0.0137428	0.0128266	0.00366475	0.014659	0.00824568
P41	A14	A	14.5189	5.86595	12.8169	10.1175	14.3286	10.1486	5.00132	2.36974	2.00806	2.7851	1.23856	3.29089	0.236409	0.204385	0.624458	0.133745	0.146931	0.0546283	0.110199	0.356968	0.0480353	0.021663	1.33934	0.00753494	3.26451	0.0951287	0.885356	0.0461515	0.35791	0.0489771	0.0696982	0.217571	0.0103605	0.667784	1.0191	0.868402	2.51385	0.0320235	0.0442678	0.566063	0.304223	0.131862	0.00470934	0.217571	0.00847681	0.00847681	0.160118
P42	A15	A	9.09035	19.2805	8.62278	8.29954	3.32795	0.724748	5.99721	1.12829	1.1537	1.69243	0.689171	0.490958	0.75016	3.64712	3.24459	0.0772523	3.73962	0.0599721	0.828429	2.35314	0.40964	0.509255	4.86588	0.0457415	0.656644	0.21651	0.222608	1.05104	0.0203295	6.41499	0.688155	1.17505	0.0193131	0.0223625	0.239889	1.8632	0.0945324	1.38546	0.0406591	0.0335437	0.0650545	0.288679	0.0132142	0.0264284	0.00203295	0.0172801	0.00304943
P1	B1	B	11.0031	10.3423	14.8086	5.08753	2.96191	1.59077	5.2456	1.07522	5.49832	2.90309	1.36194	0.833525	0.103846	2.7487	4.7714	0.0771952	6.44029	0.147958	1.47406	1.03846	6.17102	3.14938	0.0882231	0.0294077	0.850067	0.3823	0.241695	0.436521	0.0211368	0.860176	3.54914	0.893259	0.0266507	0.096494	0.188393	0.20953	0.0413546	0.107522	0.13693	0.0137849	0.0542205	0.185636	0.00735193	0.321647	0.00275697	0.0137849	0.00643294
P2	B2	B	18.1965	6.48364	3.80922	10.4697	7.69442	16.9584	2.37671	1.24566	6.27063	2.23595	4.54913	4.76837	0.393627	0.272799	4.92906	0.307677	0.0672654	2.26211	0.0672654	1.15846	0.865731	0.0274044	0.0224218	0.0137022	0.102144	0.21799	0.379925	0.0859502	1.62558	0.0124566	0.0149479	0.129548	0.0112109	0.0934242	0.140759	0.0772307	0.0286501	0.0236675	0.13204	0.0336327	0.0647741	0.0174392	0.00747393	0.00622828	0.00373697	0.00871959	0.51321
P3	B3	B	12.458	5.40595	4.97089	5.93207	4.22141	1.19466	6.27841	10.8788	6.60217	1.6772	1.40869	1.20478	8.88098	2.06245	0.485648	2.61737	0.909034	0.0910591	0.259168	1.57602	0.408598	0.0295747	0.596943	0.066154	0.67088	1.0787	0.200797	0.207802	0.0311313	1.13084	0.132308	1.19622	0.0171222	2.2111	0.428056	0.523784	0.0863894	0.0233485	0.024905	0.746373	1.22113	0.0568146	0.00700455	0.136978	3.80658	0.782952	0.378245
P5	B4	B	8.53027	17.0993	18.258	6.19318	5.97222	1.03193	4.19425	2.16682	0.492603	2.52716	0.424494	1.42633	5.24519	3.81807	0.411031	4.31938	4.28454	1.49444	1.70273	0.495771	1.15865	0.211455	0.295403	0.0134634	0.453005	0.0617734	0.662876	0.368264	0.0887002	0.0221751	0.069693	0.202743	0.0174233	0.0720689	0.32233	2.9675	0.258181	0.0609814	0.257389	0.223334	0.149682	0.0174233	0.00633573	0.094244	0.00871163	0.0285108	0.0213831
P7	B5	B	11.774	19.6496	5.34447	3.72023	3.08384	5.13291	4.85054	10.3528	5.53556	8.912	3.38924	4.40183	1.46984	0.722548	0.801884	0.176585	0.251655	0.0639801	0.580086	0.38388	1.78291	0.0733638	0.0349758	0.0213267	0.211561	1.00491	0.320753	0.195352	0.288337	0.946905	0.0793353	0.259333	1.02283	1.03306	0.248243	0.131372	0.0742169	0.0400942	0.18085	0.0119429	0.0281512	0.0955436	0.00853068	0.361701	0.0162083	0.0213267	0.00682454
P12	B6	B	3.93212	18.4448	11.971	15.6148	1.21765	0.928469	8.02339	14.0316	8.42806	0.33374	2.18886	0.360111	0.766601	0.386483	0.802066	3.84937	0.103668	0.070931	0.104578	0.160959	0.269174	1.27403	0.205518	0.0118218	0.125493	0.525617	0.0536529	0.0691123	0.0227343	0.233709	0.0272812	0.126403	0.039103	0.802066	0.764782	0.0954841	0.331011	0.129131	0.599276	0.0409217	0.24553	0.224615	0.0209156	0.160959	0.235527	0.0727498	0.00545623
P13	B7	B	6.45172	0.392917	6.32287	9.77181	13.9991	2.31704	2.07213	0.346065	1.45028	4.66709	3.51389	2.61306	0.323704	5.6531	2.53958	27.4935	0.935973	0.284306	1.15852	0.158657	0.0351389	0.02875	0.789028	0.0553704	0.888056	1.47583	0.0500463	0.355648	0.0308796	0.0149074	0.0457871	0.0553704	0.137361	0.204445	0.120324	0.0106482	0.0149074	0.0798611	0.832686	0.0553704	0.504722	0.0127778	0.00638889	0.351389	0.153333	0.0106482	0.0543056
P14	B8	B	17.1015	20.1255	7.18135	8.03404	7.70279	1.7466	5.47437	3.29033	5.97046	1.78147	0.752845	0.733826	0.218721	1.97166	2.50737	0.158494	0.467556	0.440612	0.220306	0.25042	0.0681523	2.84179	0.473896	0.0190192	0.0935113	0.150569	0.239325	0.62288	0.0301138	1.54531	0.160079	0.201287	0.0269439	0.702127	1.67369	1.20614	0.153739	0.150569	0.420008	0.518274	0.136305	0.0380385	0.0110946	1.4201	0.0206042	0.0681523	0.00633975
P15	B9	B	15.895	25.3247	13.3359	3.58611	4.047	1.06545	4.25468	1.40543	8.74692	3.94458	2.23759	2.01568	0.132292	1.12804	0.899017	0.0568998	0.426749	0.375539	0.0810822	0.305836	0.0526323	1.78096	0.992902	0.0156474	0.180657	0.120912	0.89475	0.544816	0.0568998	0.439551	0.988634	0.641545	0.577533	0.0369849	0.190614	0.0341399	0.0298724	0.0455199	0.123757	0.140827	0.0967297	0.10242	0.463733	0.233289	0.0227599	0.0227599	0.00426749
P17	B10	B	14.0417	9.68651	12.502	8.35257	8.80885	7.76656	3.79784	1.56387	3.10716	6.46125	2.3297	2.64194	0.158355	2.53011	0.420491	0.0975182	1.85732	0.339972	3.4865	0.659366	1.61576	0.167302	0.545744	0.0223666	0.314921	0.586004	1.06733	0.527851	0.153882	0.354286	0.432122	0.0259452	0.185195	0.430333	0.201299	0.0563637	0.412439	0.0849929	0.302396	0.151198	0.0411545	0.136883	0.00894662	0.233507	0.0125253	0.0107359	0.0071573
P19	B11	B	9.93931	2.18711	8.17745	12.643	5.95445	1.57045	5.2236	1.69444	3.54548	3.20072	2.32849	0.669944	16.7149	4.33397	2.02506	1.27463	1.62048	0.1925	2.38504	0.279506	0.0489407	0.0576413	0.19685	0.752599	0.711272	0.0967938	0.318658	0.343673	0.0750424	0.256667	0.239266	0.885283	0.668856	0.333884	0.206639	0.0641667	0.483969	0.213164	0.418715	0.131596	2.45139	0.126158	0.238178	0.0326271	0.225127	0.068517	0.007613
P23	B12	B	12.0862	1.66073	11.0621	16.1204	4.41686	3.68843	6.13797	0.248561	3.68608	6.93384	4.57839	1.78541	1.16753	5.88392	0.587294	0.0588078	0.97229	5.4856	2.02377	0.799003	0.0462622	1.76972	0.866436	0.501827	0.506532	0.0219549	0.368529	1.19733	0.0697853	0.0235231	0.0399893	0.140355	0.319131	0.0133298	0.14898	0.0188185	0.105854	0.0541032	0.352847	0.075274	0.0878197	0.330108	0.967585	0.0258755	0.00705694	0.00940926	0.0290119
P24	B13	B	9.64258	15.4158	7.6843	8.26495	6.44655	14.1113	5.51702	2.26243	3.86777	5.17871	2.96832	3.83605	2.79348	1.48985	0.542431	0.0683121	2.05343	1.19465	0.719717	0.865287	0.0439149	0.393608	0.0300899	0.584719	0.169154	0.104095	0.280568	0.327736	0.210629	0.0121986	0.0894563	0.812426	0.0178913	0.0992152	0.098402	0.0317163	0.137437	0.0317163	0.125239	0.0764445	0.0243972	0.418005	0.0113854	0.139877	0.0252104	0.00975887	0.00487944
P29	B14	B	10.4214	7.67748	17.4472	12.1994	3.24082	2.0904	6.7412	0.738825	8.51456	1.9838	6.19426	1.01415	4.54419	1.6955	0.735117	0.0760146	0.890854	0.0639635	1.81879	0.314256	0.0389343	1.08182	1.94486	0.0222482	0.188183	1.35065	0.130708	1.52771	0.0250292	0.0296642	0.0954818	0.312402	0.790737	0.104752	0.140905	0.0917737	0.166861	0.105679	0.321672	0.312402	0.0630365	0.0361533	1.26537	0.0333723	0.00741606	0.0166861	0.0120511
P30	B15	B	11.3652	34.8397	6.31176	3.83948	3.29099	1.68179	1.36519	14.7731	5.75923	2.45816	2.12745	1.7685	1.12523	2.82113	1.0486	0.179472	0.304497	0.252067	0.217786	0.369026	0.278282	0.0282315	0.191571	0.0403307	0.10486	0.0322646	0.278282	0.231902	0.143174	0.0221819	0.082678	0.116959	0.423472	0.147207	0.120992	0.026215	0.0362976	0.0282315	0.161323	0.0322646	0.112926	0.0504134	0.0342811	0.0766284	0.0463803	0.707804	0.0181488
H1	C1	C	7.32836	8.07719	8.01735	11.699	6.51439	7.54814	3.65783	0.675747	2.86504	2.12257	4.2303	4.23401	5.08982	4.06719	2.07384	1.25564	0.347406	4.35793	1.5019	1.43305	0.0460737	0.0264791	0.0518991	0.682102	0.432669	0.0826149	1.28	0.186943	0.719703	0.0164171	0.269028	0.201241	0.0148283	0.0105916	0.125511	0.0100621	0.0206537	0.0285975	0.262673	0.019065	0.0111212	0.232487	0.732413	0.0646091	0.00529582	0.0116508	0.0206537
H2	C2	C	15.6075	10.3988	2.63807	7.1608	4.84479	10.6139	1.15219	22.2369	6.13882	3.75421	3.17637	5.4796	1.3417	0.117428	0.0767353	0.0965004	0.153471	0.160446	0.132543	0.0232531	1.65097	0.030229	0.033717	0.0197651	0.156958	0.0151145	0.552261	0.0592954	0.0755726	0.0174398	0.0325544	0.00581328	0.146495	0.033717	0.140681	0.0244158	0.0139519	0.0697593	0.177886	0.0209278	0.255784	0.0139519	0.229043	0.067434	0.129055	0.0325544	0.00697593
H3	C3	C	9.3183	2.23102	10.9332	16.3602	5.61504	4.85504	3.72804	1.64576	2.56114	5.44091	4.03398	2.08652	0.912361	5.20995	2.01215	0.0792043	1.19834	3.46746	1.23039	0.175338	0.400859	0.0326491	0.10883	2.46864	0.721908	0.697119	0.1179	0.481272	0.113063	0.0876689	1.00426	0.368814	0.360349	0.129992	0.136643	0.0278122	0.308353	1.63004	0.158409	0.239427	0.0683213	0.388766	0.880921	0.0290214	0.00604613	0.990961	0.0840412
H4	C4	C	10.4872	3.66788	13.8361	9.99846	5.49411	14.3011	2.2604	1.36941	2.56186	7.85946	2.86332	4.57122	1.2871	1.54638	3.10098	0.191368	0.527805	1.92705	0.707855	0.334379	1.77478	0.0462987	0.746952	2.72956	0.212974	0.0627604	0.137867	0.0987705	1.26653	0.0411544	0.105973	0.359072	0.0185195	0.0246926	0.119348	0.0154329	0.147127	0.0452698	0.182108	0.420804	0.0617316	0.411544	0.257215	0.058645	0.0154329	0.0102886	0.0668759
H5	C5	C	13.6071	5.75398	9.39879	13.1275	9.16723	15.4869	3.6276	5.82281	3.08131	5.3862	4.17461	4.40761	0.234432	0.756348	0.217943	0.0595042	0.28605	0.285333	0.538405	0.208623	0.0623719	0.0207906	1.20442	0.157722	0.140516	0.0215075	0.251638	0.116858	0.403625	0.0114707	0.116141	0.0358459	0.0107538	0.107538	0.219377	0.0114707	0.043732	0.0415812	0.195002	0.0595042	0.0422982	0.107538	0.0953501	0.159873	0.00860301	0.00860301	0.00501842
H8	C6	C	9.3234	8.29654	10.1533	7.4108	4.30509	3.3439	14.976	3.13015	2.40227	5.94107	2.9164	3.11898	0.5735	3.10151	1.84624	0.0810305	0.81729	4.65506	1.65833	0.772584	1.48998	0.784459	0.0258459	0.36813	0.333901	0.246584	0.121546	0.461036	0.355556	0.106178	0.437984	0.176032	0.0307357	0.0139708	0.113862	0.0153679	0.780966	0.0412138	0.145296	1.46204	0.0258459	0.162061	0.00768393	0.0600743	0.00488977	0.00838246	0.00349269
H9	C7	C	8.9309	5.1241	14.3492	13.1004	7.84817	6.76427	3.60792	0.960475	4.49353	8.71857	3.45233	3.48041	2.58896	2.47489	0.508315	0.0859865	0.625888	2.34211	1.63082	0.459765	0.132782	0.0421159	1.50038	0.261469	0.271413	0.0649286	0.0672684	0.437537	0.371438	0.0339267	0.326983	0.0865715	0.580263	0.0315869	0.0994402	0.0157934	0.107044	1.64252	0.236317	0.0971004	0.0356815	0.164369	0.20122	0.0362664	0.00526448	0.0134537	0.00994402
H10	C8	C	12.2843	16.9762	10.8602	8.37762	12.1783	4.13507	4.66949	6.12796	5.74879	5.67564	0.892697	4.51872	0.722517	0.365737	0.447841	0.0492626	0.482176	0.140324	0.152266	0.729981	2.48104	0.0955395	0.0552338	0.0328417	0.173165	0.0298561	0.138831	0.320953	0.0492626	0.014928	0.135845	0.0910611	0.0223921	0.00895683	0.0641906	0.0179137	0.0208993	0.0462769	0.155252	0.0134352	0.0522482	0.0671762	0.00895683	0.0746402	0.0014928	0.00447841	0.00447841
H11	C9	C	10.5871	0.513225	18.4898	17.0273	10.5782	16.3057	3.33918	1.46969	0.606538	1.45682	2.1993	4.0342	0.142384	1.45601	3.68347	0.0812472	0.296834	1.54289	0.862346	0.776273	0.0450479	0.0925092	0.0257417	0.0193063	0.240524	0.0249373	0.181801	0.171343	1.18573	0.0144797	0.0740073	0.297638	0.0104576	0.205129	0.180996	0.0305682	0.500354	0.195476	0.116642	0.0909003	0.0193063	0.142384	0.00482657	0.102967	0.00160886	0.0233284	0.00723985
H12	C10	C	14.3613	18.9443	9.11225	8.57208	8.47875	13.3757	1.68557	1.81708	6.41704	3.93252	2.18332	4.34543	0.279985	0.649057	0.855511	0.0777737	0.197969	0.168274	0.851268	0.671682	0.042422	0.707034	0.0296954	0.0226251	0.0707034	0.021211	0.308267	0.264431	0.0763596	0.0339376	0.0466642	0.0749456	0.0084844	0.0113125	0.142821	0.0692893	0.0353517	0.0579768	0.132922	0.0183829	0.0381798	0.0480783	0.0084844	0.441189	0.00565627	0.00282813	0.00565627
[truncated: 148 more columns]
